# Supplementary material for: VirulenceFinder for Enterococcus faecium and Enterococcus lactis: an enhanced database for detection of putative virulence markers by using whole-genome sequencing data
Source: Microbiol Spectr. 2024 Feb 8;12(3):e03724-23. doi: 10.1128/spectrum.03724-23 (PMC10913372; doi:10.1128/spectrum.03724-23)
Supplement: Supplemental Table S1 — Gene content of the E. faecium and E. lactis virulence database. [file spectrum.03724-23-s0001.xlsx]

## Sheet: TableS1
	TABLE S1. Gene content of the E. faecium and E. lactis virulence database.
	Gene	Description	Other designations	Size in bp	No. of variants	Variants	Reference E. faecium			Reference E. lactis2
				HV / CV / LV	in the database	in the database1	Hospital variant	Community variant
	Surface-exposed cell wall-anchored proteins (E. faecium surface proteins)
	acm	Adhesin of collagen from E. faecium	fms8	2166 / 2166 / 1755	3	Efm-HV, Efm-CV, Elts-V	Efm_DO: CP003583.1:2228117-2230282 Enterococcus faecium DO (HMPREF0351_12281)	C59: NZ_WLYR01000013.1:91-2256 Enterococcus faecium strain C59 NODE_13 (GF656_RS08610)		TX1330; NZ_GG669060.1:81487-83241 Enterococcus faecium TX1330 SCAFFOLD4 (HMPREF0352_2405)
	scm	Second collagen adhesin of E. faecium	fms10, orf418	1812 / 1728 / 1842	3	Efm-HV, Efm-CV, Elts-V	Efm_DO: CP003583.1:2656348..2658159 Enterococcus faecium DO (HMPREF0351_12673)	C59: NZ_WLYR01000005.1:139869-141596 Enterococcus faecium strain C59 NODE_5 (GF656_04650)		TX1330; NZ_GG669061.1:159291-161132 Enterococcus faecium TX1330 SCAFFOLD5 (HMPREF0352_RS14565)
	fnm	Fibronectin-binding protein of E. faecium	fbpA	1707 / 1707 / 1707	3	Efm-HV, Efm-CV, Elts-V	TX0082: AEBU01000030.1:50800-52506 Enterococcus faecium TX0082 Cont82.1 (HMPREF9522_00874)	C59; NZ_WLYR01000008.1:98914-100620 Enterococcus faecium strain C59 NODE_8 (GF656_RS06565)		TX1330; NZ_GG669057.1:328372-330078 Enterococcus faecium TX1330 SCAFFOLD1 (HMPREF0352_RS05020)
	sgrA	Serine-glutamate repeat containing protein A	fms2, orf2351	975 / - / -	1	Efm-HV	Efm_DO: CP003583.1:1495393-1496367 Enterococcus faecium DO (HMPREF0351_11523)	No variant found (C59 or VE40C2)		Partial variant found in all three E. lactis variants ~540bp (TX1330, 1,141,733, E0980)
	ecbA	E. faecium collagen binding protein A	fms18, orf2430	3228 / 3228 / -	2	Efm-HV, Efm-CV	Efm_DO: CP003583.1:1797856-1801083 Enterococcus faecium DO (HMPREF0351_11828)	E1071: ABQI01000045.1:124221-127448 Enterococcus faecium E1071 Contig00045 (EfmE1071_1767)		No variant found (TX1330, 1,141,733, E0980)
	fms15	E. faecium surface protein 15	orf2514/orf2515	2769 / - / -	1	Efm-HV	E1636: ABRY01000026.1:1506-4274 Enterococcus faecium E1636 Contig00026 (EfmE1636_0418)	Truncated versions in C59 and 1,231,410 1915bp-1837bp		No variant found (TX1330, 1,141,733, E0980)
	PGC-1 cluster [fms21(pilA)-fms20]
	fms21	E. faecium surface protein 21	pilA, orf1904	1977 / 1977 / 1977	3	Efm-HV, Efm-CV, Elts-V	Efm_DO-plasmid3:CP003586.1:26963-28939 Enterococcus faecium DO plasmid 3 (HMPREF0351_12858)	VE40C2: VFCX01000034.1:4755-6731 Enterococcus faecium strain VE40C2 NODE_34 (FIU37_11850)		TX1330; NZ_GG669059.1:117727-119703 Enterococcus faecium TX1330 SCAFFOLD3 (HMPREF0352_RS12280)
	fms20	E. faecium surface protein 20	orf1901	2091 / 2091 / 2091	3	Efm-HV, Efm-CV, Elts-V	Efm_DO-plasmid3:CP003586.1:23065-25155 Enterococcus faecium DO plasmid 3 (HMPREF0351_12854)	VE40C2: VFCX01000034.1:8545-10635 Enterococcus faecium strain VE40C2 VE40C2_NODE_34 (FIU37_11870)		TX1330; NZ_GG669059.1:121511-123601 Enterococcus faecium TX1330 SCAFFOLD3 (HMPREF0352_RS12295)
	PGC-2 cluster [fms14-fms17-fms13]
	fms14	E. faecium surface protein 14	orf2010	4038 / 3942 / 4497	3	Efm-HV, Efm-CV, Elts-V	Efm_DO: CP003583.1:523802-527839 Enterococcus faecium DO (HMPREF0351_10532)	C59; NZ_WLYR01000016.1:55395-59336 Enterococcus faecium strain C59 NODE_16 (GF656_RS09985)		1,141,733; NZ_GG688461.1:59395-63891 Enterococcus faecium 1,141,733 supercont1.1 (EFSG_RS06345)
	fms17	E. faecium surface protein 17	orf2009	1314 / 1314 / 1314	3	Efm-HV, Efm-CV, Elts-V	Efm_DO: CP003583.1:527839-529152 Enterococcus faecium DO (HMPREF0351_10533)	C59: NZ_WLYR01000016.1:59336-60649 Enterococcus faecium strain C59 NODE_16 (GF656_RS09990)		1,141,733; NZ_GG688461.1:63891-65204 Enterococcus faecium 1,141,733 supercont1.1 (EFSG_RS06350)
	fms13	E. faecium surface protein 13	orf2008	1698 / 1716	2	Efm-V, Elts-V	Efm_DO: CP003583.1:529145-530842 Enterococcus faecium DO (HMPREF0351_10534)	VE40C2 and C59 ID=100%, COV=100% of Efm_DO variant		1,141,733; NZ_GG688461.1:65197-66912 Enterococcus faecium 1,141,733 supercont1.1 (EFSG_RS06355)
	PGC-3 cluster [empABC]
	empA	Endocarditis and biofilm-associated pili A	ebpAfm, fms1, orf2571	3390 / - / 3390	2	Efm-HV, Elts-V	Efm_DO: CP003583.1:1379620-1383009 Enterococcus faecium DO (HMPREF0351_11394)	No variant found (C59 or VE40C2)		1,141,733; NZ_GG688461.1:990217-993606 Enterococcus faecium 1,141,733 supercont1.1 (EFSG_RS10770)
	empB	Endocarditis and biofilm-associated pili B	ebpBfm, fms5, orf2570	1422 /1422 / 1413	3	Efm-HV, Efm-CV, Elts-V	Efm_DO: CP003583.1:1378196-1379617 Enterococcus faecium DO (HMPREF0351_11393)	C59; NZ_WLYR01000036.1:525-1946 Enterococcus faecium strain C59 NODE_36 (GF656_RS12500)		1,141,733; NZ_GG688461.1:993609-995021 Enterococcus faecium 1,141,733 supercont1.1 (EFSG_RS10775)
	empC	Endocarditis and biofilm-associated pili C	ebpCfm, fms9, orf2569	1878 / 1878 / 1878	3	Efm-HV, Efm-CV, Elts-V	Efm_DO:CP003583.1:1376322-1378199 Enterococcus faecium DO (HMPREF0351_11392)	C59; NZ_WLYR01000036.1:1943-3820 Enterococcus faecium strain C59_NODE (GF656_RS12505)		1,141,733; NZ_GG688461.1:995026-996903 Enterococcus faecium 1,141,733 supercont1.1 (EFSG_RS10780)
	PGC-4 cluster [fms11-fms19-fms16]
	fms11	E. faecium surface protein 11	orf903	2322 / - / 2304	2	Efm-HV, Elts-V	Efm_DO: CP003583.1:1747737-1750058 Enterococcus faecium DO (HMPREF0351_11778)	No variant found (C59 or VE40C2)		1,141,733; NZ_GG688461.1:508696-510999 Enterococcus faecium 1,141,733 supercont1.1 (EFSG_RS08440)
	fms19	E. faecium surface protein 19	orf905	1014 / - / 1503	2	Efm-HV, Elts-V	Efm_DO: CP003583.1:1746232-1747245 Enterococcus faecium DO (HMPREF0351_11776)	No variant found (C59 or VE40C2)		1,141,733; NZ_GG688461.1:510996-512498 Enterococcus faecium 1,141,733 supercont1.1 (EFSG_RS0105345)
	fms16	E. faecium surface protein 16	orf907	816 / - / 1431	2	Efm-HV, Elts-V	Efm_DO: CP003583.1:1744824-1745639 Enterococcus faecium DO (HMPREF0351_11774)	No variant found (C59 or VE40C2)		1,141,733; NZ_GG688461.1:512495-513925 Enterococcus faecium 1,141,733 supercont1.1 (EFSG_RS20675)
	Carbohydrate metabolism and cell growth
	orf1481	Sugar binding protein encoded by a genomic island		1125 / - / -	1	Efm-HV	Efm_DO: CP003583.1:2106274-2107398 Enterococcus faecium DO (HMPREF0351_12166)	No variant found (C59 or VE40C2)		No variant found (TX1330, 1141733, E0980)
	ccpA	Carbon catabolite control protein A		1020 / 1002 / 1002	3	Efm-HV, Efm-CV, Elts-V	TX0082: AEBU01000039.1:1370-2389 Enterococcus faecium TX0082 Cont116.1 (HMPREF9522_01024)	C59: NZ_WLYR01000003.1:35975-36976 Enterococcus faecium strain C59 NODE_3 (GF656_RS02255)		1,141,733; NZ_GG688461.1:388266-389267 Enterococcus faecium 1,141,733 supercont1.1 (EFSG_RS07880)
	Phosphotransferase systems, PTS
	ptsD	Enzyme IID subunit of a phosphotransfese system		822 / - / -	1	Efm-HV	E1162: NZ_ABQJ01000092.1:14293-15114 Enterococcus faecium E1162 Contig00102 (EFME1162_RS18440)	No variant found (C59 or VE40C2)		No variant found (TX1330, 1141733, E0980)
	bepA	Biofilm and endocarditis-associated permease A / PTS transporter subunit EIIC	fruA	1419 / 1419 / -	2	Efm-HV, Efm-CV	E1162: NZ_ABQJ01000011.1:42962-44380 Enterococcus faecium E1162 Contig00011 (EFME1162_RS11060)	C59: NZ_WLYR01000001.1:132829-134247 Enterococcus faecium strain C59 NODE_1 (GF656_RS00675)		No variant found (TX1330, 1141733, E0980)
	Biofilm and colonization
	hylEfm	Glycosyl hydrolase		1662 / - / -	1	Efm-HV	Efm_DO plasmid 3: CP003586.1:145587-147248 Enterococcus faecium DO plasmid 3 (HMPREF0351_12988)	No variant found (C59 or VE40C2)		No variant found (TX1330, 1141733, E0980)
	sagA	Secreted antigen A		1536 / 1512 / 1557	3	Efm-HV, Efm-CV, Elts-V	Efm_DO: CP003583.1:2538241-2539776 Enterococcus faecium DO (HMPREF0351_12559)	C59; NZ_WLYR01000005.1:21911-23422 Enterococcus faecium strain C59 NODE_5 (GF656_RS04115)		1,141,733; NZ_GG688465.1:21589-23145 Enterococcus faecium 1,141,733 supercont1.5 (EFSG_RS16765)
	General Stress proteins (GSP)
	glsB1	General stress protein GlsB1 (gls20-glsB1 cluster)		243 / 243	2	Efm-V, Elts-V	Efm_DO: CP003583.1:1461988-1462230 Enterococcus faecium DO (HMPREF0351_11474)	VE40C2 and C59 ID=100%, COV=100% of Efm_DO variant		TX1330; NZ_GG669057.1:441590-441832 Enterococcus faecium TX1330 SCAFFOLD1 (HMPREF0352_RS05545)
	gls20	General stress protein GlsB20 (gls20-glsB1 cluster)		558 / 558	2	Efm-V, Elts-V	Efm_DO: CP003583.1:1462262-1462819 Enterococcus faecium DO (HMPREF0351_11475)	VE40C2 and C59 ID=100%, COV=100% of Efm_DO variant		TX1330; NZ_GG669057.1:441864-442421 Enterococcus faecium TX1330 SCAFFOLD1 (HMPREF0352_RS05550)
	glsB	General stress protein GlsB (gls33-glsB cluster)		243 / 243	2	Efm-V, Elts-V	Efm_DO: CP003583.1:1466801-1467043 Enterococcus faecium DO (HMPREF0351_11482)	VE40C2 and C59 ID=100%, COV=100% of Efm_DO variant		TX1330; NZ_GG669057.1:455301-455543 Enterococcus faecium TX1330 SCAFFOLD1 (HMPREF0352_RS05620)
	gls33	General stress protein Gls33 (gls33-glsB cluster)		903 / 906	2	Efm-V, Elts-V	Efm_DO; CP003583.1:1467075-1467977 Enterococcus faecium DO (HMPREF0351_11483)	VE40C2 and C59 ID=100%, COV=100% of Efm_DO variant		TX1330; NZ_GG669057.1:455575-456480 Enterococcus faecium TX1330 SCAFFOLD1 (HMPREF0352_RS05625)
	1: Efm-HV = E. faecium hospital variant, Efm-CV = E. faecium community variant, Efm-V= E. faecium variant, Elts-V= E. lactis variant
	2: Genomes are not yet reclassified at NCBI as E. lactis
