# Supplementary material for: VirulenceFinder for Enterococcus faecium and Enterococcus lactis: an enhanced database for detection of putative virulence markers by using whole-genome sequencing data
Source: Microbiol Spectr. 2024 Feb 8;12(3):e03724-23. doi: 10.1128/spectrum.03724-23 (PMC10913372; doi:10.1128/spectrum.03724-23)
Supplement: Supplemental Table S2 — Overview of reference genomes used to construct the Efm-Elts VirulenceFinder database. [file spectrum.03724-23-s0002.xlsx]

## Sheet: Ark1
Table S2. Overview of reference genomes used to construct the Efm-Elts VirulenceFinder database
Isolate	Species	Reference genome	Data-type	Country	Year	ST	Biosample	Genome accession
DO	E. faecium	Efm-HV	Complete genome	USA	1992	18	SAMN00002237	CP003583.1, CP003584.1, CP003585.1, CP003586.1
E1162	E. faecium	Efm-HV	Genome-Assembly-Data	France	1997	17	SAMN02471503	ABQJ00000000.1
E1636	E. faecium	Efm-HV	Genome-Assembly-Data	Netherlands	1961	106	SAMN02471514	ABRY00000000.1
TX0082	E. faecium	Efm-HV	Genome-Assembly-Data	NI	NI	17	SAMN00189133	AEBU00000000.1
C59	E. faecium	Efm-CV	Genome-Assembly-Data	Portugal	2001	32	SAMN13155882	NZ_WLYR00000000.1
VE40C2	E. faecium	Efm-CV	Genome-Assembly-Data	Portugal	2001	22	SAMN11980283	VFCX00000000.1
E1071	E. faecium	Efm-CV	Genome-Assembly-Data	Netherlands	2000	32	SAMN02471502	ABQI00000000.1
TX1330	E. lactis	Elts-V	Genome Scaffold	NI	NI	107	SAMN00002238	NZ_GG669057.1 - NZ_GG669094.1
1,141,733	E. lactis	Elts-V	Genome Scaffold	USA	2005	327	SAMN02595270	NZ_GG688461.1 - NZ_GG688485.1
NI = No information
