# Supplementary material for: VirulenceFinder for Enterococcus faecium and Enterococcus lactis: an enhanced database for detection of putative virulence markers by using whole-genome sequencing data
Source: Microbiol Spectr. 2024 Feb 8;12(3):e03724-23. doi: 10.1128/spectrum.03724-23 (PMC10913372; doi:10.1128/spectrum.03724-23)
Supplement: Supplemental Table S3 — Epidemiological background of the 9 Control- and 50 Test- Enterococcus faecium and Enterococcus lactis genomes analyzed in the present study. [file spectrum.03724-23-s0003.xlsx]

## Sheet: Ark1
Table S3. Epidemiological background of the 9 Control- and 50 Test- Enterococcus faecium and Enterococcus lactis genomes analysed in the present study.
Control Genomes
Isolate	Species	Reference genome	Source	Country	Raw reads from	Year	ST	CT	Bioproject	Biosample	SRA
Efm_DO	E. faecium	Efm-HV	Endocarditis patient	USA	SSI	1992	18	19	PRJNA796949	SAMN33593268	SRR23705156
E1162	E. faecium	Efm-HV	Hospitalized patient (Blood)	France	ENA	1997	17	503	PRJEB28495	SAMEA4884527	ERR2779573
E1636	E. faecium	Efm-HV	Hospitalized patient (Blood)	Netherlands	SSI	1961	106	497	PRJNA796949	SAMN33593269	SRR23705155
TX0082	E. faecium	Efm-HV	Hospitalized patient (Blood)	NI	ENA	NI	17	699	PRJNA47193	SAMN00189133	SRR088862
C59	E. faecium	Efm-CV	Healthy human	Portugal	ENA	2001	32	4647	PRJNA796949	SAMN24926679	SRR17609593
VE40C2	E. faecium	Efm-CV	Healthy human	Portugal	ENA	2001	22	4672	PRJNA796949	SAMN24926681	SRR17609591
E1071	E. faecium	Efm-CV	Hospitalized patient (Faeces)	Netherlands	SSI	2000	32	500	PRJNA796949	SAMN33593270	SRR23705154
TX1330	E. lactis	Elts-V	Human Faeces	NI	ENA	NI	107	756	PRJNA543187	SAMN00002238	SRR9067230
1,141,733	E. lactis	Elts-V	Hospitalized patient (Blood)	USA	ENA	2005	327	79	PRJEB39873	SAMEA7195525	ERR4470954
Test Genomes
Isolate	Species		Source	Country	Raw reads	Year	ST	CT	Bioproject	Biosample	SRA
446511	E. faecium		Patient	Portugal	SSI	1996	18	4643	PRJNA796949	SAMN24926662	SRR17609602
164306	E. faecium		Patient	Portugal	SSI	1998	190	4639	PRJNA796949	SAMN24926663	SRR17609601
Efm28s	E. faecium		Patient	Spain	SSI	1999	22	4652	PRJNA796949	SAMN24926664	SRR17609590
H207	E. faecium		Patient	Portugal	SSI	2002	280	962	PRJNA796949	SAMN24926665	SRR17609579
H323	E. faecium		Patient	Portugal	SSI	2002	17	4377	PRJNA796949	SAMN24926666	SRR17609568
HST1	E. faecium		Patient	Portugal	SSI	2006	280	962	PRJNA796949	SAMN24926667	SRR17609564
Efm11s	E. faecium		Patient	Spain	SSI	2006	22	4651	PRJNA796949	SAMN24926668	SRR17609563
22797	E. faecium		Patient	Portugal	SSI	2007	391	4640	PRJNA796949	SAMN24926669	SRR17609562
840084	E. faecium		Patient	Portugal	SSI	2009	412	101	PRJNA796949	SAMN24926670	SRR17609561
M239495	E. faecium		Patient	Portugal	SSI	2011	412	258	PRJNA796949	SAMN24926671	SRR17609560
271045	E. faecium		Patient	Portugal	SSI	2012	117	24	PRJNA796949	SAMN24926672	SRR17609600
M260840	E. faecium		Patient	Portugal	SSI	2012	412	258	PRJNA796949	SAMN24926673	SRR17609599
M299741	E. faecium		Patient	Portugal	SSI	2013	117	24	PRJNA796949	SAMN24926674	SRR17609598
M410399	E. faecium		Patient	Portugal	SSI	2013	117	4659	PRJNA796949	SAMN24926675	SRR17609597
HPH9	E. faecium		Patient	Portugal	SSI	2014	117	4719	PRJNA796949	SAMN24926676	SRR17609596
T11	E. faecium		Patient	Portugal	SSI	2015	117	24	PRJNA796949	SAMN24926677	SRR17609595
3322V05	E. faecium		Healthy human	Denmark	ENA	2005	6	128	PRJEB49941	SAMEA12132825	ERS9779434
3339V05	E. faecium		Healthy human	Denmark	ENA	2005	493	4641	PRJEB49941	SAMEA12132826	ERS9779435
R19	E. faecium		Environment	Portugal	SSI	2003	369	5140	PRJNA796949	SAMN24926683	SRR17609588
145T	E. faecium		Food	Tunisia	SSI	2015	1058	4638	PRJNA796949	SAMN24926684	SRR17609587
75301962	E. faecium		Pig	Denmark	ENA	2003	6	128	PRJEB49941	SAMEA12132827	ERS9779436
75302474	E. faecium		Pig	Denmark	ENA	2003	5	549	PRJEB49941	SAMEA12132828	ERS9779437
76307861	E. faecium		Pig	Denmark	ENA	2004	185	749	PRJEB49941	SAMEA12132829	ERS9779438
2006702204	E. faecium		Pig	Denmark	ENA	2006	6	128	PRJEB49941	SAMEA12132830	ERS9779439
A17_1A	E. faecium		Pig	Angola	SSI	2013	971	4644	PRJNA796949	SAMN24926685	SRR17609586
SN194	E. faecium		Pig	Portugal	SSI	2006	264	374	PRJNA796949	SAMN24926686	SRR17609585
SN446	E. faecium		Pig	Portugal	SSI	2006	132	967	PRJNA796949	SAMN24926687	SRR17609584
SN504	E. faecium		Pig	Portugal	SSI	2006	430	4664	PRJNA796949	SAMN24926688	SRR17609583
A5_1A	E. faecium		Broiler	Angola	SSI	2013	29	4645	PRJNA796949	SAMN24926690	SRR17609581
F64	E. faecium		Broiler	Portugal	SSI	1999	157	4653	PRJNA796949	SAMN24926691	SRR17609580
F759	E. faecium		Broiler	Portugal	SSI	2001	2092	4654	PRJNA796949	SAMN24926692	SRR17609578
F782	E. faecium		Broiler	Portugal	SSI	2001	9	4655	PRJNA796949	SAMN24926693	SRR17609577
F809	E. faecium		Broiler	Portugal	SSI	2001	27	4656	PRJNA796949	SAMN24926694	SRR17609576
F915	E. faecium		Broiler	Portugal	SSI	2001	245	4657	PRJNA796949	SAMN24926695	SRR17609575
TR58_34	E. faecium		Food	Portugal	SSI	2012	683	4669	PRJNA796949	SAMN24926698	SRR17609572
TR68_31	E. faecium		Food	Portugal	SSI	2012	1059	4670	PRJNA796949	SAMN24926699	SRR17609571
TR55_1	E. faecium		Food	Portugal	SSI	2012	9	4668	PRJNA796949	SAMN24926700	SRR17609570
S3_1E	E. faecium		Food	Portugal	SSI	2010	666	4662	PRJNA796949	SAMN24926701	SRR17609569
S4_1E	E. faecium		Food	Portugal	SSI	2010	640	4663	PRJNA796949	SAMN24926702	SRR17609567
HD31	E. faecium		Wild bird	Germany	SSI	2011	78	63	PRJNA796949	SAMN24926703	SRR17609566
4275	E. faecium		Wild bird	Canada	SSI	2013	448	4642	PRJNA796949	SAMN24926704	SRR17609565
E300	E. faecium		Patient	USA	ENA	2013	736	3986	PRJNA386994	SAMN07141403	SRR7211708
1,231,410	E. faecium		Wound	USA	ENA	2005	17	77	PRJNA657813	SAMN15846490	SRR12466357
E0980	E. lactis		Healthy human	Netherland	SSI	1998	94	731	PRJNA796949	SAMN33593267	SRR23705157
TR10_27	E. lactis		Environment	Portugal	SSI	2010	94	4667	PRJNA796949	SAMN24926696	SRR17609574
TR77_29	E. lactis		Food	Portugal	SSI	2012	2094	4671	PRJNA796949	SAMN24926697	SRR17609573
E301	E. lactis		Hospital wastewater	Portugal	SSI	2002	2091	4649	PRJNA796949	SAMN24926678	SRR17609594
C603	E. lactis		Healthy human	Portugal	SSI	2001	361	4648	PRJNA796949	SAMN24926680	SRR17609592
SN592	E. lactis		Pig	Portugal	SSI	2007	434	4665	PRJNA796949	SAMN24926689	SRR17609582
R10	E. lactis		Environment	Portugal	SSI	2003	1055	4661	PRJNA796949	SAMN24926682	SRR17609589
NI = No information
